# Supplementary material for: Near-Infrared Spectroscopy (NIRS) as a Tool for Classification of Pre-Sliced Iberian Salchichón, Modified Atmosphere Packaged (MAP) According to the Official Commercial Categories of Raw Meat
Source: Foods. 2021 Aug 12;10(8):1865. doi: 10.3390/foods10081865 (PMC8393770; doi:10.3390/foods10081865)
Supplement: Supplementary file 1 [file foods-10-01865-s001.zip]

Archive with 1 entries (1 files):
- foods-1248306-supplementary.pdf
